# Supplementary material for: Epacadostat and Olaparib Synergistically Inhibit the Growth of BRCA-Proficient Triple-Negative Breast Cancer by Suppressing the Expression of BRCA1 and RAD51
Source: Molecules. 2026 Mar 20;31(6):1039. doi: 10.3390/molecules31061039 (PMC13029597; doi:10.3390/molecules31061039)
Supplement: Supplementary file 1 [file molecules-31-01039-s001.zip]

Archive with 1 entries (1 files):
- molecules-4194864-supplementary.pdf
